# Supplementary material for: Targeting Induced Local Lesions in the Wheat DEMETER and DRE2 Genes, Responsible for Transcriptional Derepression of Wheat Gluten Proteins in the Developing Endosperm
Source: Front Nutr. 2022 Mar 3;9:847635. doi: 10.3389/fnut.2022.847635 (PMC8928260; doi:10.3389/fnut.2022.847635)
Supplement: Supplementary Table S3 — List of wheat DEMETER mutants and their gluten profiles. [file Table_3.xlsx]

## Sheet: Table S3
Table S3. List of wheat DEMETER mutants and their gluten profiles.
ID	Gliadins				Glutenins		Mutant ID	Mutation type	Further analysis	TKW (g)
	ω	γ	β	α	HMW	LMW
Express									HPLC
N1	d	d+	d	d+		d	50322-80	B-genome, M89I	HPLC	23.9085
N2	d	d	d	d+			50322-76	B-genome, M89I		23.9085
N3	d			d+			50322-78	B-genome, M89I		24.5192
N4	d+	d	d	d+	d	d	20396-66	B-genome, stop codon	HPLC	29.2117
N5					d	d	20396-58	B-genome, stop codon		35.2804
N7	d			d			20396-68	B-genome, stop codon		33.6842
N8	d			d			20396-69	B-genome, stop codon		-
N11	d+	d	d+	d+	d+	d+	12680-67	A-genome, stop codon	HPLC	39.7368
N12	d			d			12680-49	A-genome, stop codon		40.4389
N13	d+			d			12680-50	A-genome, stop codon		43.9306
N14	d	d		d	d	d	12680-51	A-genome, stop codon		32.0917
N15	d+		d	d	d	d	12680-54	A-genome, stop codon		24.812
N16	d+			d			12680-57	A-genome, stop codon		47.3684
N17	d			d		d	12680-58	A-genome, stop codon		36.5729
N19	d+						12680-60	A-genome, stop codon		34.7222
N20	d+						12680-62	A-genome, stop codon		34.4214
N21	d	d	d	d		d	12680-63	A-genome, stop codon		24.2545
N22	d+		d	d			12680-64	A-genome, stop codon	HPLC	26.6667
N23						d	12680-65	A-genome, stop codon		36.6812
N24				d		d	50322 x 20548-1	B-genome, M89I x A-genome, V29M		27.2321
N25		d	d+	d+		d	50322 x 20548-2	B-genome, M89I x A-genome, V29M	HPLC	26.9585
N27	d+	d	d+	d+		d	13105-1	D-genome, L9F	HPLC	17.0854
N28		d					13105-2	D-genome, L9F		35.0123
N29	d+	d	d	d+		d	49004-1	D-genome, P28S		34.6972
N30	d+	d	d	d+		d	49004-2	D-genome, P28S		35.461
N31	d						19793-1	D-genome, A26V		23.694
N33		d		d		d	50449-1	D-genome, D30N		35.7215
N34		d		d		d	50449-3	D-genome, D30N		34.1906
N35	d	d	d	d		d	50449-6	D-genome, D30N	HPLC	30.5648
N37	d	d		d		d	51464-2	D-genome, T31I		31.4607
N38	d			d		d	51464-4	D-genome, T31I		29.5635
N39	d	d	d	d		d	51464-5	D-genome, T31I		40.2913
N41		d	d	d		d	49066-3	D-genome, T31I		10
N42				d	d	d	49066-4	D-genome, T31I		26.5625
N43		d	d	d		d	15603-2	D-genome, L3F		-
N44	Kronos								HPLC
N46	d+	d		d		d	33412-62	B-genome, splice site	HPLC	48.3146
N47		d		d		d	36505-129	A-genome, stop codon		31.0811
N48	d			d			32166-138	A-genome, H86Y		40.8163
N49	d			d			32166-147	A-genome, H86Y		45.7364
N50	d			d		d	29375-26	A-genome, A111T		35.9712
N51	d			d			29375-37	A-genome, A111T		-
N53	d			d		d	33412 x 29375-2	B-genome, splice site x A-genome, A111T		57.6227
N54	d	d		d		d	33412 x 29375-3	B-genome, splice site x A-genome, A111T	HPLC	50.5065
N56	d	d+	d+	d		d+	33412 x 29375-5	B-genome, splice site x A-genome, A111T	HPLC	44.2308
N57	d						33412 x 29375-6	B-genome, splice site x A-genome, A111T		49.6296
N58							33412 x 29375-7	B-genome, splice site x A-genome, A111T		67.2619
d = low
d+ = very low/missing band
"-" = not available
-' = missing data
TKW = thousand-kernel weight; It is extrapolated from the weight of 100 kernels.
