# Supplementary material for: Targeting Induced Local Lesions in the Wheat DEMETER and DRE2 Genes, Responsible for Transcriptional Derepression of Wheat Gluten Proteins in the Developing Endosperm
Source: Front Nutr. 2022 Mar 3;9:847635. doi: 10.3389/fnut.2022.847635 (PMC8928260; doi:10.3389/fnut.2022.847635)
Supplement: Supplementary Table S4 — Results of the micro SRC analysis and other quality parameters of the selected wheat DEMETER mutants. [file Table_4.XLSX]

## Sheet: Table S4
Table S4. Results of the micro SRC analysis and other quality parameters of the selected wheat DEMETER mutants.
Mutant ID		Sucrose SRC(%)	Na2CO3 SRC (%)	Lactic acid SRC(%)	H2O SRC(%)	SDSS value (mm)	Mass (g)	Protein (%)	Nitrogen (%)	GPI
Exp.	EXPRESS	136	139.3	179.7	135.7	24	0.286	17.719	3.11	0.652742
N1	50322-80	146.5	145.5	179.5	167.7	40	0.196	16.44	2.88	0.614726
N4	20396-66	136.3	129	189.5	142.4	34	0.306	18.789	3.3	0.714286
N21	12680-63	168.3	154	207.9	205.4	43	0.174	20.283	3.56	0.645051
N22	12680-64	167.5	168.8	224.6	191.3	14	0.212	20.759	3.64	0.667856
N23	12680-65	177.7	196	230.5	213.5	14	0.253	19.463	3.41	0.616805
N11	12680-67	144.1	147	193.9	154.3	33	0.315	18.685	3.28	0.666094
N25	80 x 45-2	145.8	155.5	183.2	150	42	0.217	19.071	3.35	0.608032
N33	50449-1	139.6	142.5	149.3	146.4	37	0.276	18.641	3.27	0.529245
N34	50449-3	136.3	146.3	176.8	130.9	23	0.287	13.174	2.31	0.625619
N35	50449-6	162.9	128.7	182.3	181.1	28	0.252	21.406	3.76	0.625171
N37	51464-2	150.7	133.2	214.4	154	33	0.231	18.087	3.17	0.755195
N43	15603-2	160.5	175	207.3	200.1	40	0.238	15.686	2.75	0.617884
N44	KRONOS	168.2	148.8	164.5	126	33	0.414	22.68	3.98	0.518927
N46	33412-62	142.8	146.3	167.8	147.6	20	0.412	26.043	4.57	0.580422
N54	20 x 26-3	133.8	123.5	157.8	129.7	16	0.425	20.466	3.59	0.613292
N56	20 x 26-5	145.5	146.8	173.3	128.7	25	0.353	18.384	3.23	0.592884
